# Supplementary material for: Triptolide and its prodrug Minnelide target high-risk MYC-amplified medulloblastoma in preclinical models
Source: J Clin Invest. 2024 Jun 17;134(15):e171136. doi: 10.1172/JCI171136 (PMC11290968; doi:10.1172/JCI171136)
Supplement: Supporting data values [file jci-134-171136-s011.xlsx]

## Sheet: Fig 2C
MTT Triptolide Dose Response
		Average	error	Average	error	Average	error	Average	error				Average	error	Average	error	Average	error
mG3-2929	Log M	Run 1		Run 2		Run 3		Run 4			SHH-S1	Log M	Run 1		Run 2		Run 3
	-10	100	2.35719	100	0.619549	100	1.62318	100	3.85004			-10	100	29.7282	100	25.2877	100	17.4674
	-9	101.013	1.91971	90.6213	0.825319	80.9648	1.45561	89.2103	3.77987			-9	73.578	6.66007	95.9052	28.1	85.2134	17.7642
	-8.30103	88.9427	0.975525	79.1995	1.70965	78.9883	0.678876	78.5055	5.43171			-8.30103	116.147	20.4074	85.3448	8.32605	69.2073	11.0242
	-8	53.8546	0.555049	65.0477	0.764451	84.0395	0.857235	69.2399	7.63765			-8	104.587	22.6867	106.034	23.6284	64.0244	14.6214
	-7.30103	17.8194	0.336579	9.79735	0.201668	80.9282	2.06683	14.8635	1.29898			-7.30103	78.1651	7.84927	78.4483	6.87463	60.3659	10.3866
	-7	12.8414	0.118616	7.87138	0.347286	71.2286	0.958679	15.0406	15.2398			-7	84.0367	8.16977	91.8103	18.933	62.3476	13.4566
	-6.30103	9.11894	0.117589	9.56289	0.0555455	33.5279	0.35393	8	0.185238			-6.30103	59.8165	10.6872	73.4914	4.53355	60.3659	13.6707
	-6	8.4141	0.161861	10.4003	0.116634	33.1253	0.208667	7.86716	0.482817			-6	66.6055	15.0274	65.3017	12.2532	53.0488	13.1089
	-5.30103	8.06167	0.188837	11.0534	0.15666	34.1136	0.377734	7.95572	0.287728			-5.30103	73.945	11.4881	48.4914	8.75435	58.0793	17.0636
	-5	8.06167	0.237232	11.4721	0.235362	35.2117	0.516343	7.86716	0.465588			-5	65.6881	9.02633	57.9741	8.80065	62.8049	12.8402
mG-2922	Log M	Run 1		Run 2		Run 3		Run 4			SHH-S47	Log M	Run 1		Run 2		Run 3
	-10	100	1.75786	100	1.19621	100	2.73959	100	1.89789			-10	100	16.7876	100	22.5773	100	12.4227
	-9	86.7055	2.38727	98.7037	0.729898	96.1895	0.826053	93.8662	3.65319			-9	77.2622	8.38184	117.4	6.88149	82.7815	5.85353
	-8.30103	68.1875	0.54524	62.9748	0.655608	85.3082	1.5805	72.1568	6.74567			-8.30103	82.8306	8.49481	113.723	17.5497	69.2053	9.82278
	-8	42.2593	0.847768	36.4794	0.52776	62.5879	0.636801	47.1089	7.91732			-8	90.1392	7.26333	117.452	20.2006	63.5762	16.9085
	-7.30103	14.6161	0.510662	10.2115	0.354889	6.08253	0.091979	10.3034	2.46386			-7.30103	73.1245	10.0833	35.3703	3.0888	65.2318	14.4619
	-7	5.96287	0.27857	9.50648	0.220499	4.02445	0.0925415	6.49793	1.60498			-7	45.9783	17.1903	57.1207	13.723	74.5033	13.6527
	-6.30103	5.50661	0.174134	9.64294	0.177627	3.49465	0.0861515	6.21473	1.80983			-6.30103	15.2359	0.586456	47.0223	2.08437	62.9139	14.9924
	-6	5.45941	0.0847257	9.73391	0.248094	3.46409	0.0805471	6.21913	1.84937			-6	7.0379	1.7326	15.0699	1.27378	57.6159	13.1098
	-5.30103	4.76715	0.249508	9.84762	0.268133	3.41314	0.110441	6.00931	1.95856			-5.30103	7.42459	0.705127	36.5096	13.4209	55.298	7.17864
	-5	4.86155	0.266072	10.3025	0.137401	3.43352	0.0731161	6.19918	2.09265			-5	9.2034	3.68024	19.6271	1.54711	12.1854	7.99173
D341	Log M	Run 1		Run 2		Run 3		Run 4			DAOY	Log M	Run 1		Run 2		Run 3
	-10	100	4.16981	100	23.4369	100	36.9188	100	10.7767			-10	100	2.71797	100	5.01499	100	2.76593
	-9	96.4398	3.27219	80.7223	10.1117	72.7498	15.25	102.245	19.2604			-9	90.332	4.46169	87.0901	4.8581	93.3653	2.60616
	-8.30103	89.1972	6.4358	58.647	9.36018	65.3011	10.1419	108.665	11.3207			-8.30103	86.2811	4.00543	84.2941	3.55096	91.2709	1.96377
	-8	83.5079	5.10266	52.6195	11.0342	47.7964	4.76288	106.853	15.7275			-8	87.7219	3.1937	80.5661	5.49782	87.081	2.96043
	-7.30103	26.1431	0.858525	50.7375	10.7891	25.6983	4.62643	43.6786	6.6438			-7.30103	83.483	2.34809	78.0117	4.23467	87.2207	2.17492
	-7	28.377	1.2771	48.1689	10.862	24.2706	5.6696	17.566	3.89748			-7	76.1954	1.59095	76.3548	2.62488	51.257	6.87088
	-6.30103	30.6806	1.43064	48.1434	10.4479	24.2706	5.23775					-6.30103	33.6187	1.49487	69.2095	4.2417	32.7514	4.09268
	-6	29.1798	0.869541	49.237	9.58828	26.8156	5.88306	27.4911	1.41733			-6	30.236	0.560301	58.0255	0.840225	31.3547	1.86441
	-5.30103	30.5061	0.865151	50.7375	9.13903	29.9193	7.13707					-5.30103	27.584	0.793073	38.6262	3.80369	31.1453	1.60645
	-5	27.5567	0.997593	54.7813	14.7988	34.2644	4.16747					-5	28.3775	0.701931	44.2872	3.36577	32.7514	1.6684
HD:MB03	Log M	Run 1		Run 2		Run 3		Run 4
	-10	100	3.31109	100	16.1095	100	1.37048	100	1.31779
	-9	113.644	0.671229	124.853	35.2602	105.221	2.28437	99.0288	1.92649
	-8.30103	114.788	5.77702	105.627	22.862	99.7415	3.77122	72.465	2.12533
	-8	123.284	5.55165	86.4009	15.8731	90.1582	1.11756	72.9791	1.2
	-7.30103	27.2876	0.975273	28.9566	9.99581	25.5867	2.09464	16.9095	1.04324
	-7	80.5556	9.44591	38.2181	5.42639	20.6037	0.822931	18.3947	0.824633
	-6.30103	27.6961	1.39727	34.2321	5.66189	22.2268	1.52263	18.2805	0.401413
	-6	27.5327	1.88529	30.3634	4.84076	24.6149	0.69569	16.7095	0.528613
	-5.30103	27.0425	2.09093	26.8464	5.03216	25.628	0.480024	11.1968	1.72305
	-5	31.6993	2.01369	35.9906	6.60056	17.6471	0.45552	15.1671	0.789246

## Sheet: Fig 2E,F
IF Triptolide EdU/Casp3
	SHH-S1		C-Casp3					C-Casp3					D341		C-Casp3					C-Casp3				HD:MB03		C-Casp3					C-Casp3
		#	0 nM	10 nM	50 nM	100 nM	%	0 nM	10 nM	50 nM	100 nM			#	0 nM	10 nM	50 nM	100 nM	%	0 nM	10 nM	50 nM	100 nM		#	0 nM	10 nM	50 nM	100 nM	%	0 nM	10 nM	50 nM	100 nM
		Run 1	29.8709	32.241	35.7864	43.6191	Run 1	100	107.935	119.803	146.025			Run 1	1.6	2.4	4.4	9.4	Run 1	100	150	275	587.5		Run 1	5	8.8	15.2	15	Run 1	100	176	304	300
		Run 2	23.4844	31.4921	33.6411	96.8146	Run 2	100	134.098	143.249	412.251			Run 2	3	3.8	11	24	Run 2	100	126.667	366.667	800		Run 2	13.6519	23.7052	64.6389	58.6819	Run 2	100	173.64	473.48	429.845
		Run 3	27.7522	26.6578	55.771	123.028	Run 3	100	96.0565	200.96	443.308			Run 3	1.8	4.2	18	14	Run 3	100	233.333	1000	777.778		Run 3	10.6907	10.8587	43.7932	43.5799	Run 3	100	101.572	409.638	407.644
			EdU					EdU							EdU					EdU						EdU					EdU
		#	0 nM	10 nM	50 nM	100 nM	%	0 nM	10 nM	50 nM	100 nM			#	0 nM	10 nM	50 nM	100 nM	%	0 nM	10 nM	50 nM	100 nM		#	0 nM	10 nM	50 nM	100 nM	%	0 nM	10 nM	50 nM	100 nM
		Run 1	20.3308	22.8282	22.4769	4.01296	Run 1	100	112.284	110.556	19.7384			Run 1	44.4	25.6	28.2	13.6	Run 1	100	57.6577	63.5135	30.6306		Run 1	49.8	35.8	1.6	0.6	Run 1	100	71.8876	3.21285	1.20482
		Run 2	17.3817	17.8095	23.7814	11.8316	Run 2	100	102.462	136.819	68.0696			Run 2	46.8	32.6	5.4	1.6	Run 2	100	69.6581	11.5385	3.4188		Run 2	75.2218	46.6135	21.238	17.5217	Run 2	100	61.9681	28.2338	23.2934
		Run 3	33.548	19.3634	20.8218	2.23881	Run 3	100	57.7185	62.0657	6.67344			Run 3	29.5331	31.6	17.0667	6.26667	Run 3	100	106.999	57.7882	21.2191		Run 3	60.7405	48.1407	24.3765	19.7394	Run 3	100	79.2564	40.1322	32.4979
													mG3-2929
	SHH-S47		C-Casp3					C-Casp3						#	C-Casp3					C-Casp3
		#	0 nM	10 nM	50 nM	100 nM	%	0 nM	10 nM	50 nM	100 nM				0 nM	10 nM	50 nM	100 nM	%	0 nM	10 nM	50 nM	100 nM
		Run 1	10	8.2	6.2	37.2	Run 1	100	82	62	372			Run 1	39.8	41.1748	73.987	67.812	Run 1	100	103.454	185.897	170.382
		Run 2	16.2	9.8	10.4	13.2	Run 2	100	60.4938	64.1975	81.4815			Run 2	25.708	28.4718	47.3548	97.9937	Run 2	100	110.751	184.203	381.18
		Run 3	2.4	3	16.6	20.5	Run 3	100	125	691.667	854.167			Run 3	21.9164	31.5104	58.5867	69.5439	Run 3	100	143.775	267.319	317.314
			EdU					EdU							EdU					EdU
		#	0 nM	10 nM	50 nM	100 nM	%	0 nM	10 nM	50 nM	100 nM			#	0 nM	10 nM	50 nM	100 nM	%	0 nM	10 nM	50 nM	100 nM
		Run 1	18.3333	13.8667	9.93333	4	Run 1	100	75.6364	54.1818	21.8182			Run 1	73.2134	26.2389	14.2368	28.9252	Run 1	100	35.8389	19.4456	39.508
		Run 2	27.4	18.2	2.8	3.6	Run 2	100	66.4234	10.219	13.1387			Run 2	67.6176	29.6865	9.56597	3.57545	Run 2	100	43.9036	14.1472	5.28775
		Run 3	27.0625	25.89	29.6104	21.9214	Run 3	100	95.6673	109.415	81.0029			Run 3	70.6016	63.5916	17.9593	19.9013	Run 3	100	90.071	25.4375	28.1881

## Sheet: Fig 3B
MYC gene signature
	hits
1	KPNA2
2	PSMA2
3	DUT
4	HNRNPD
5	CCNA2
6	ORC2
7	SYNCRIP
8	PTGES3
9	XPOT
10	HNRNPA3
11	RRM1
12	EIF2S2
13	HPRT1
14	CANX
15	KPNB1
16	HDDC2
17	STARD7
18	LDHA
19	MAD2L1
20	CNBP
21	SF3B3
22	SSBP1
23	SERBP1
24	VDAC3
25	BUB3
26	CBX3
27	G3BP1
28	TFDP1
29	PSMA4
30	ERH
31	CUL1
32	IFRD1
33	EIF1AX
34	PWP1
35	EIF4G2
36	AP3S1
37	TARDBP
38	C1QBP
39	HDAC2
40	YWHAQ
41	CDC20
42	MCM6
43	GOT2
44	SET
45	SRSF2
46	ODC1
47	TYMS
48	CSTF2
49	SNRPG
50	MCM4
51	USP1
52	EIF4E
53	HSPD1
54	NCBP2
55	DDX18
56	SLC25A3
57	NDUFAB1
58	POLE3
59	GSPT1
60	FAM120A
61	EIF2S1
62	SRSF3
63	HNRNPR
64	NME1
65	NCBP1
66	RAD23B
67	ACP1
68	PABPC1
69	RANBP1
70	UBA2
71	PABPC4
72	SNRPD1
73	SRSF1
74	ETF1
75	PA2G4
76	VDAC1
77	HSPE1
78	TXNL4A
79	PRPS2

## Sheet: Fig 3D
PCR MYC Trip Dose
	HD:MB03			MYC	GAPDH
		Run 1	dmso	18.9898	17.6483	1.34151	0	1
			10nM	19.8907	18.5091	1.38162	0.0401115	0.97258
			50nM	27.1645	22.8263	4.33822	2.99671	0.125285
			100nM	36.3144	29.9539	6.36048	5.01897	0.0308418
				MYC	GAPDH
		Run 2	dmso	18.919	17.7056	1.2134	0	1
			10nM	19.8773	18.677	1.20036	-0.0130367	1.00908
			50nM	27.1464	22.9212	4.22522	3.01182	0.12398
			100nM	35.2067	30.2921	4.91459	3.70119	0.076883
				MYC	GAPDH
		Run 3	dmso	18.9544	17.6769	1.27745	0	1
			10nM	19.884	18.593	1.29099	0.0135365	0.990661
			50nM	27.1555	22.8737	4.28172	3.00426	0.124631
			100nM	35.7605	30.123	5.63753	4.36008	0.0486951
	D341			MYC	TBP
		Run 1	dmso	19.9523	25.5394	-5.5871	0	1
			10nM	20.2095	25.2998	-5.0903	0.496798	0.708678
			50nM	21.4366	24.9524	-3.51589	2.07121	0.23796
			100nM	25.0804	26.1888	-1.10838	4.47872	0.0448508
				MYC	TBP
		Run 2	dmso	18.745	25.0234	-6.27844	0	1
			10nM	19.9526	25.6447	-5.69205	0.586393	0.666006
			50nM	20.219	24.6392	-4.4202	1.85824	0.275813
			100nM	23.9267	25.9051	-1.97843	4.30001	0.0507653
				MYC	TBP
		Run 3	dmso	19.624	25.3235	-5.69946	0	1
			10nM	19.2925	25.043	-5.75059	-0.0511284	1.03607
			50nM	19.8232	25.1498	-5.32659	0.372866	0.772247
			100nM	26.04	27.706	-1.66605	4.03341	0.0610695
	mG3-2929			MYC	GAPDH
		Run 1	dmso	24.9251	15.6168	9.30825	0	1
			10nM	26.1465	17.0067	9.1398	-0.168447	1.12385
			50nM	24.67	15.0657	9.60433	0.296079	0.814463
			100nM	28.8124	18.2324	10.58	1.27179	0.414145
				MYC	GAPDH
		Run 2	dmso	23.9217	15.1019	8.81976	0	1
			10nM	24.9077	16.2821	8.62569	-0.194073	1.14399
			50nM	24.723	15.2627	9.46036	0.6406	0.641446
			100nM	26.504	16.7645	9.7395	0.919739	0.528605
		Run 3		MYC	GAPDH
			dmso	24.0176	14.9601	9.05758	0	1
			10nM	24.4502	14.9594	9.49077	0.433198	0.740618
			50nM	25.5888	16.3367	9.25218	0.194601	0.873814
			100nM	26.1935	16.8766	9.3169	0.259327	0.835478

## Sheet: Fig 3F
MTT mG3-2929 MYC Triptolide
			DMSO		Trip
			Average	error	Average	error
	Run 1	pcDNA	100	4.07039	33.7063	1.25355
		MYC	74.8252	1.85018	47.2727	4.44482
	Run 2	pcDNA	100	0.0673875	79.9057	0.0195243
		MYC	100.177	0.0548354	79.7289	0.00469425
	Run 3	pcDNA	100	0.105889	36.0555	0.081039
		MYC	73.3436	0.263829	36.0555	0.143

## Sheet: Fig 3G
MTT mG3-2929 siMYC Triptolide
			DMSO		Trip
			Average	error	Average	error
	Run 1	siSC	100	4.46718	64.7127	0.958909
		GFP	102.205	3.16497	74.6512	6.86664
		siMyc	60.0506	1.58962	39.27	0.809197
	Run 2	siSC	100	6.93149	70.0096	5.58529
		GFP	111.861	4.6767	71.1668	6.90371
		siMyc	66.4738	2.47988	72.2597	7.44299
	Run 3	siSC	100	12.5562	31.0954	9.03194
		GFP	114.488	16.6341	33.6396	16.387
		siMyc	31.4488	5.60937	27.2085	13.734

## Sheet: Fig 3H
MTT SHH-S47 MYC Triptolide
			DMSO		Trip
			Average	error	Average	error
	Run 1	pcDNA	100	0.6985	141.7	1.24
		MYC	163.6	3.361	22.36	0.4201
	Run 2	pcDNA	100	9.764	101.2	14.14
		MYC	424.4	30.9	35.86	5.085
	Run 3	pcDNA	100	0.7701	137.8	6.735
		MYC	626.2	23.06	31.23	4.593

## Sheet: Fig 4A
PCR HD:MB03 Triptolide
			TBP	MYC
	Run 1	control	22.0563	18.2618	-3.79455	0	1
		1hr	22.1056	18.5823	-3.52335	0.271194	0.828633
		2hr	22.8271	19.5468	-3.28036	0.514193	0.700185
		4hr	22.2293	20.0998	-2.12947	1.66508	0.315327
		6hr	22.673	22.2762	-0.396763	3.39779	0.0948778
		24hr	23.9798	25.9551	1.97525	5.7698	0.0183281
	Run 2	control	20.8304	17.8085	-3.02191	0	1
		1hr	20.0933	17.0993	-2.99395	0.027956	0.980809
		2hr	20.0432	17.362	-2.68127	0.340639	0.789691
		4hr	19.8734	18.5906	-1.28271	1.7392	0.299536
		6hr	20.1003	20.6514	0.551136	3.57304	0.0840246
		24hr	21.9045	23.4859	1.58136	4.60327	0.0411413
	Run 3	control	24.426	21.055	-3.371	0	1
		1hr	25.101	21.237	-3.763	-0.392	1.312
		2hr	25.256	21.944	-3.157	0.214	0.862
		4hr	23.7	24.196	-1.06	2.311	0.202
		6hr	24.984	25.847	2.147	5.518	0.022
		24hr	29.342	30.373	5.389	8.76	0.002

## Sheet: Fig 4C
PCR HD:MB03 BS-181 Triptolide
				GAPDH	MYC
	Run 1	DMSO	DMSO	20.2971	33.6265	13.3294	0	1
			BS-181	20.9092	33.4522	12.543	-0.786427	1.7248
		Trip	DMSO	22.6008	33.7976	11.1968	-2.13259	0.456
			BS-181	20.6976	34.4867	13.7891	0.459675	0.72715
	Run 2	DMSO	DMSO	15.511	33.8187	18.3077	0	1
			BS-181	15.9563	33.6043	17.648	-0.659681	1.57973
		Trip	DMSO	16.1567	32.3679	16.2112	-2.09648	0.7025
			BS-181	17.3397	34.0489	16.7092	-1.59848	3.02825
	Run 3	DMSO	DMSO	16.7969	32.9163	16.1195	0	1
			BS-181	16.3603	34.0569	17.6966	1.57719	0.335133
		Trip	DMSO	16.1889	33.5435	17.3546	1.23516	0.424796
			BS-181	16.7828	33.6723	16.8895	0.770081	0.586385
	Run 4	DMSO	DMSO	17.9285	35.2078	17.2793	0	1
			BS-181	16.3127	36.4021	20.0893	2.81005	0.142591
		Trip	DMSO	16.6142	34.3725	17.7583	0.479025	0.717462
			BS-181	18.0627	32.5842	14.5215	-2.75782	1.202

## Sheet: Fig 4D
MTT HD:MB03 BS-181 Triptolide
			DMSO		Tript
			Average	error	Average	error
	Run 1	DMSO	100	1.92333	59.7491	2.58954
		BS-181	86.3304	5.65483	61.1213	1.90177
	Run 2	DMSO	100	1.75891	52.6786	1.23874
		BS-181	83.8632	5.32778	50.9146	2.25712
	Run 3	DMSO	100	6.35293	60.7115	2.69143
		BS-181	83.5367	0.447512	85.2766	1.15118
	Run 4	DMSO	100	6.55022	70.7993	2.20289
		BS-181	78.2925	2.77579	83.9691	1.03923

[truncated: 37 more sheets: Fig 4F, Fig 4G, Fig 4H, Fig 4I, Fig 5A, Fig 5B, Fig 5D, Fig 5E, Fig 6B, Fig 6C, Fig 6D, Fig 6E, Fig 6F, Fig 7B, Fig 7C, Fig 7D, Fig 7E, Fig 7F, Fig 7G, Fig 7H …]
